# Supplementary material for: Impact of window design on the lighting environment of GAP-certified naturally illuminated broiler houses
Source: PLoS One. 2025 Jun 4;20(6):e0325420. doi: 10.1371/journal.pone.0325420 (PMC12136287; doi:10.1371/journal.pone.0325420)
Supplement: S1 Dataset — (XLSX) [file pone.0325420.s001.xlsx]

## Sheet: Stacked xy Tunnel
Measurement Coordinates (meters)		Tunnel Light Intensity (lx)
x-axis	y-axis	1SW Rep 1	1SW Rep 2	2SW Rep 1	2SW Rep 2
182.27	17.0688	105.904	128.829	283.089	276.09
181.051	17.0688	185.2	188.036	278.424	313.387
179.832	17.0688	190.823	213.499	243.352	270.811
178.613	17.0688	205.306	226.658	256.796	281.387
177.394	17.0688	142.302	174.377	208.963	202.18
176.784	17.0688	173.744	255.813	250.894	237.792
175.565	17.0688	195.21	254.501	287.59	284.19
174.346	17.0688	186.517	289.709	230.146	228.692
173.126	17.0688	190.578	320.209	252.657	274.083
171.907	17.0688	166.118	240.722	100.649	127.01
170.688	17.0688	46.7412	272.537	16.2933	16.2933
169.469	17.0688	15.3531	23.913	23.4296	23.0654
168.25	17.0688	16.6927	9.13284	42.9342	42.2943
167.03	17.0688	53.3067	15.4587	43.0327	42.7893
165.811	17.0688	8.82192	63.6921	32.0973	31.3252
164.592	17.0688	122.478	3.86286	43.5607	42.2729
163.373	17.0688	5.52222	10.196	45.6453	45.8881
162.154	17.0688	120.978	41.998	31.0662	30.7753
160.934	17.0688	40.5274	58.6679	43.5197	42.7284
159.715	17.0688	84.5794	7.22371	43.9545	44.2854
158.496	17.0688	4.42227	5.03864	28.6672	27.7713
157.277	17.0688	60.9884	55.2907	41.882	39.7575
156.058	17.0688	40.3654	51.2482	47.4138	45.843
154.838	17.0688	14.2396	7.91186	46.1978	43.7631
153.619	17.0688	6.06513	6.7276	41.8588	40.7558
152.4	17.0688	91.1924	110.285	20.6045	20.6605
151.181	17.0688	41.0249	42.0578	19.727	17.0563
149.962	17.0688	121.043	150.538	37.0002	30.7753
148.742	17.0688	4.25991	4.8686	41.085	38.5286
147.523	17.0688	110.446	121.477	29.2294	25.3138
146.304	17.0688	20.9361	22.1121	40.4252	39.4174
145.085	17.0688	29.4933	27.4306	52.2007	45.3418
143.866	17.0688	133.196	154.022	50.788	47.2393
142.646	17.0688	4.86831	4.0773	53.3801	46.6239
141.427	17.0688	116.231	117.723	48.2562	46.0502
140.208	17.0688	28.4938	24.6865	40.7052	40.2013
138.989	17.0688	27.5519	24.6989	18.2703	18.3916
137.77	17.0688	122.845	139.826	9.19187	8.95917
136.55	17.0688	6.14637	4.92912	9.79953	9.13
135.331	17.0688	104.214	132.937	16.7656	15.6074
134.112	17.0688	58.2214	57.0444	34.6022	34.7702
132.893	17.0688	67.4865	8.98181	37.6938	37.0868
131.674	17.0688	14.8327	11.5751	19.4309	19.0237
130.454	17.0688	146.788	127.493	20.0251	20.2686
129.235	17.0688	59.9389	20.4019	38.3843	38.1637
128.016	17.0688	14.8907	7.33374	42.9448	19.4847
126.797	17.0688	37.9294	128.481	23.0048	21.4266
125.578	17.0688	64.1565	53.1076	17.6856	41.0144
124.358	17.0688	99.4373	129.384	34.8157	40.5372
123.139	17.0688	15.9904	11.1387	43.9545	28.1264
121.92	17.0688	139.942	131.283	25.1398	35.666
120.701	17.0688	16.5667	45.5188	34.5982	36.237
119.482	17.0688	62.1173	10.4124	37.5238	22.8633
118.262	17.0688	68.1541	96.7672	22.7033	28.1204
117.043	17.0688	94.4488	58.1767	26.3065	27.575
115.824	17.0688	107.306	99.5424	26.7635	13.9977
114.605	17.0688	12.1365	16.8727	15.903	15.5388
113.386	17.0688	137.9	130.594	13.846	26.063
112.166	17.0688	134.48	108.394	24.5293	23.3728
110.947	17.0688	11.5784	21.3411	26.8029	14.725
109.728	17.0688	112.23	137.897	15.1735	15.5654
108.509	17.0688	20.6318	34.1713	16.4493	32.2309
107.29	17.0688	6.57211	9.88943	31.648	31.8807
106.07	17.0688	86.4675	101.641	37.0678	25.0771
104.851	17.0688	52.1022	51.5071	27.2441	40.9212
103.632	17.0688	59.1129	122.838	35.1061	32.3066
102.413	17.0688	4.18727	3.09548	49.1051	46.7986
101.194	17.0688	78.7533	72.4263	30.8335	29.4373
99.9744	17.0688	15.4567	13.5118	41.2067	37.1895
98.7552	17.0688	6.67165	6.17651	50.7379	47.9253
97.536	17.0688	2.9111	2.79945	34.9381	33.2584
96.3168	17.0688	2.79174	2.54926	60.2129	61.6697
95.0976	17.0688	1.57054	1.45437	59.7472	50.9626
93.8784	17.0688	2.00831	1.82595	23.4337	18.8687
92.6592	17.0688	2.20568	2.15078	9.92699	8.82399
91.44	17.0688	1.62347	1.6237	4.64722	4.42326
90.2208	17.0688	1.75998	1.63883	3.39912	3.64191
89.0016	17.0688	1.16334	1.16351	2.90882	2.90882
87.7824	17.0688	1.82571	1.7651	3.04333	3.04333
86.5632	17.0688	2.20565	2.2611	2.92294	3.36415
85.344	17.0688	2.23934	2.18346	3.30345	3.30345
84.1248	17.0688	2.73109	2.73122	3.64191	3.58121
82.9056	17.0688	3.14113	2.90859	3.956	3.72329
81.6864	17.0688	6.8162	5.72101	5.41713	5.1128
80.4672	17.0688	17.4803	12.4077	8.38279	8.65854
79.248	17.0688	26.0312	48.4848	14.8375	17.1331
78.0288	17.0688	224.668	3.03473	33.4449	38.3008
76.8096	17.0688	2.44299	9.5985	43.865	37.2329
75.5904	17.0688	159.93	104.319	32.8071	30.2507
74.3712	17.0688	212.953	13.18	43.6236	47.7047
73.152	17.0688	3.35898	3.47124	43.3367	52.2392
71.9328	17.0688	98.2575	96.3843	57.9064	57.0566
70.7136	17.0688	47.5819	47.7604	57.1874	60.9689
69.4944	17.0688	135.471	139.377	66.3447	56.3625
68.2752	17.0688	6.01052	6.01103	57.025	50.7379
67.056	17.0688	132.338	115.337	47.816	31.9706
65.8368	17.0688	226.669	10.3791	33.2628	49.1051
64.6176	17.0688	6.16561	20.3029	50.3226	46.7739
63.3984	17.0688	157.556	131.589	48.2064	33.3549
62.1792	17.0688	179.757	13.2907	33.9172	49.6901
60.96	17.0688	70.5382	189.131	54.5908	56.5505
59.7408	17.0688	68.3369	31.1375	54.3859	54.6287
58.5216	17.0688	22.3948	65.4468	61.9579	62.0742
57.3024	17.0688	148.798	146.928	56.6669	54.6583
56.0832	17.0688	25.0897	17.2615	59.3413	56.1978
54.864	17.0688	18.5862	14.8362	40.8171	29.619
53.6448	17.0688	113.733	141.051	33.9912	45.4632
52.4256	17.0688	37.4602	48.2821	50.7298	40.8399
51.2064	17.0688	44.9131	43.2724	36.8852	26.7205
49.9872	17.0688	92.6384	125.51	29.2294	38.9358
48.768	17.0688	9.5173	5.0388	37.4577	32.9225
47.5488	17.0688	116.831	64.2752	40.9108	13.8393
46.3296	17.0688	19.6613	12.3907	16.7548	5.46858
45.1104	17.0688	7.85089	6.32968	8.27787	3.95633
43.8912	17.0688	4.85263	4.24624	6.45254	3.86049
42.672	17.0688	2.74329	2.85536	3.07948	2.63156
41.4528	17.0688	2.30633	2.73128	3.09563	2.54934
40.2336	17.0688	1.27976	1.57067	2.15253	1.68712
39.0144	17.0688	1.58239	1.88676	2.43467	2.1912
37.7952	17.0688	1.98521	2.15072	2.7575	2.59205
36.576	17.0688	1.28771	1.34371	2.01566	1.7917
35.3568	17.0688	1.1532	1.27461	1.88166	2.12445
34.1376	17.0688	0.58173	0.756259	1.22171	1.16353
32.9184	17.0688	1.27812	1.33901	1.826	1.58253
31.6992	17.0688	1.6544	1.76472	2.15085	2.15085
30.48	17.0688	1.06377	1.0078	1.51175	1.56774
29.2608	17.0688	1.03183	1.21393	1.57816	1.88166
28.0416	17.0688	0.814432	0.523573	1.16353	1.27988
26.8224	17.0688	1.27814	1.33903	1.76513	1.88687
25.6032	17.0688	1.48898	1.65445	1.7648	2.15085
24.384	17.0688	0.951805	1.00781	1.67972	1.67972
23.1648	17.0688	1.15323	1.15325	1.82096	1.82096
21.9456	17.0688	0.465394	0.581751	1.22171	1.74529
20.7264	17.0688	1.09556	1.21731	1.76513	2.5564
19.5072	17.0688	1.59929	1.48901	2.26115	2.7575
18.288	17.0688	1.0078	0.895833	2.29562	2.79953
17.0688	17.0688	1.15324	1.15325	2.61004	3.09563
15.8496	17.0688	0.523572	0.407227	2.90882	2.90882
14.6304	17.0688	1.2173	1.21731	3.04333	3.652
13.4112	17.0688	1.65445	1.32357	3.25385	4.35684
12.192	17.0688	1.1198	1.1198	3.5834	6.43892
10.9728	17.0688	1.15325	1.09256	4.55239	7.83011
9.7536	17.0688	0.639931	0.523583	6.45758	11.0535
8.5344	17.0688	1.15645	1.09559	8.64306	13.3907
7.3152	17.0688	1.48903	1.54418	10.1476	14.8905
6.096	17.0688	1.00783	1.11981	12.8778	15.1175
4.8768	17.0688	1.09257	1.03187	16.1458	17.0563
3.6576	17.0688	0.523585	0.523585	14.9513	14.0205
2.4384	17.0688	1.21733	1.21733	8.7648	5.72147
1.2192	17.0688	1.15814	1.15814	2.59205	2.0957
182.27	14.3256	220.346	184.521	53.9822	51.8752
181.051	14.3256	160.925	148.834	78.3861	73.3711
179.832	14.3256	141.803	137.71	96.6594	88.941
178.613	14.3256	115.779	114.112	88.1872	77.0195
177.394	14.3256	103.07	108.281	103.362	79.9434
176.784	14.3256	101.247	97.7128	98.3619	95.4004
175.565	14.3256	91.2286	85.9687	92.6881	87.7337
174.346	14.3256	93.6876	85.1657	97.647	90.4852
173.126	14.3256	85.4283	75.194	77.7966	70.6992
171.907	14.3256	78.9185	74.2503	60.1196	45.6831
170.688	14.3256	74.5976	65.2168	30.9694	30.2292
169.469	14.3256	42.2942	39.9976	25.5861	25.8866
168.25	14.3256	24.6083	25.0375	30.7194	30.1628
167.03	14.3256	23.4177	23.2505	33.5382	32.7119
165.811	14.3256	30.4526	29.1998	35.0039	33.6953
164.592	14.3256	33.0637	35.7341	38.9251	34.6049
163.373	14.3256	36.0168	36.9825	37.7157	33.9125
162.154	14.3256	39.099	39.9011	37.2584	36.1465
160.934	14.3256	36.5531	36.8833	38.7067	35.2413
159.715	14.3256	33.4045	36.0182	39.7775	35.2867
158.496	14.3256	33.8581	29.8273	38.2412	36.9914
157.277	14.3256	31.7325	28.779	37.3517	36.3865
156.058	14.3256	35.5211	34.1058	41.2658	40.4026
154.838	14.3256	33.529	32.1577	36.7804	36.3409
153.619	14.3256	40.5615	38.5766	30.6271	32.1615
152.4	14.3256	45.9579	50.563	31.5366	30.9686
151.181	14.3256	44.9439	46.0331	30.7748	30.775
149.962	14.3256	44.4626	46.6243	35.5297	35.53
148.742	14.3256	43.0376	42.7108	35.2964	35.1317
147.523	14.3256	45.5603	47.7792	37.3893	36.4804
146.304	14.3256	33.6893	37.8362	47.3337	44.834
145.085	14.3256	31.1308	34.0866	47.7918	45.8614
143.866	14.3256	34.4745	36.0775	51.4446	49.718
142.646	14.3256	32.2114	34.3548	47.7771	46.1832
141.427	14.3256	30.4511	33.2913	43.8107	42.0497
140.208	14.3256	34.8267	41.2469	35.4011	30.9123
138.989	14.3256	33.6658	35.9587	24.2582	21.7843
137.77	14.3256	37.6209	37.3745	19.1839	17.2102
136.55	14.3256	39.5784	37.2699	18.4182	19.683
135.331	14.3256	43.6896	38.0085	22.3317	25.4004
134.112	14.3256	40.2257	60.1115	29.6621	30.7987
132.893	14.3256	38.132	49.1737	29.9306	29.3273
131.674	14.3256	49.5877	57.6676	27.3265	27.2649
130.454	14.3256	45.682	52.8837	26.5004	27.875
129.235	14.3256	48.8048	52.6686	28.9802	30.7987
128.016	14.3256	49.9394	53.2953	27.7871	26.3097
126.797	14.3256	42.897	52.6145	24.9222	25.5861
125.578	14.3256	49.401	56.0041	26.7714	30.1642
124.358	14.3256	42.2722	47.7727	26.2806	28.9747
123.139	14.3256	44.883	49.8862	28.128	27.7303
121.92	14.3256	76.7043	73.4058	28.8668	31.2535
120.701	14.3256	67.3972	64.619	28.1809	27.6982
119.482	14.3256	69.2034	66.24	29.1773	25.6612
118.262	14.3256	65.0347	61.7886	26.6106	24.6314
117.043	14.3256	73.5794	68.2356	25.0028	21.9343
115.824	14.3256	59.3195	55.7948	23.126	20.3433
114.605	14.3256	63.8993	55.5103	19.6711	19.4914
113.386	14.3256	78.5805	63.5284	20.0465	21.5284
112.166	14.3256	71.7984	57.9975	21.2761	19.9031
110.947	14.3256	78.7518	60.738	21.1373	18.4112
109.728	14.3256	67.3279	57.9568	19.4333	22.3322
108.509	14.3256	54.8458	50.7461	21.3009	25.0432
107.29	14.3256	53.8442	52.8607	25.7836	24.7361
106.07	14.3256	45.9576	45.8505	25.785	23.9167
104.851	14.3256	44.4307	46.4791	24.2632	24.3779
103.632	14.3256	43.4662	44.2052	26.0817	23.6961
102.413	14.3256	37.8321	35.1172	27.7578	26.3709
101.194	14.3256	32.4432	29.3595	28.9915	27.8205
99.9744	14.3256	24.1889	21.5504	31.0632	29.0301
98.7552	14.3256	14.716	13.6366	33.2983	32.163
97.536	14.3256	5.51163	6.13659	32.1053	32.4472
96.3168	14.3256	3.43943	3.56007	28.8442	31.1985
95.0976	14.3256	3.08409	3.08405	23.8719	26.5251
93.8784	14.3256	2.80384	2.80381	15.6142	18.3088
92.6592	14.3256	2.32966	2.38645	11.1374	11.5923
91.44	14.3256	2.15914	2.15912	7.33031	6.25077
90.2208	14.3256	1.93086	1.8705	4.34478	3.80175
89.0016	14.3256	2.09712	2.28215	3.20763	3.33106
87.7824	14.3256	2.30898	2.63882	4.39842	4.3985
86.5632	14.3256	2.3296	2.61368	4.09134	4.54601
85.344	14.3256	2.95456	3.01153	3.18216	3.69364
84.1248	14.3256	3.07725	3.0774	3.37929	3.92245
82.9056	14.3256	7.83324	6.35326	5.67506	6.60044
81.6864	14.3256	13.4139	9.01632	9.07178	10.2265
80.4672	14.3256	22.6137	14.7735	14.9448	16.0247
79.248	14.3256	32.4441	32.6137	24.6619	28.4126
78.0288	14.3256	39.1604	38.918	29.4482	34.2762
76.8096	14.3256	54.2789	57.9781	34.9758	41.5766
75.5904	14.3256	53.6017	56.7888	35.7924	43.0504
74.3712	14.3256	58.4676	61.6478	41.8797	50.5744
73.152	14.3256	69.2079	55.9106	49.1536	53.1316
71.9328	14.3256	62.8148	50.1421	50.4485	50.0263
70.7136	14.3256	70.7489	56.931	54.9623	52.125
69.4944	14.3256	67.1272	50.7428	52.122	46.7342
68.2752	14.3256	78.9811	52.9559	50.4605	44.21
67.056	14.3256	82.1643	64.3755	49.1536	42.9031
65.8368	14.3256	77.8409	60.9417	42.6037	41.4573
64.6176	14.3256	88.5763	70.7461	43.9822	43.3039
63.3984	14.3256	83.6766	65.4751	42.0606	42.0607
62.1792	14.3256	91.3127	68.4664	42.1641	46.2558
60.96	14.3256	66.7058	69.6044	46.8807	52.9612
59.7408	14.3256	60.7614	62.8137	46.5262	51.6557
58.5216	14.3256	66.3675	67.6637	51.0762	55.2094
57.3024	14.3256	57.7243	59.9791	47.9986	50.4179
56.0832	14.3256	55.3419	58.7518	45.6305	48.3015
54.864	14.3256	59.8289	60.628	48.4718	47.2786
53.6448	14.3256	52.4331	53.6431	43.0865	44.897
52.4256	14.3256	56.4971	57.7342	44.1673	45.4012
51.2064	14.3256	49.9163	51.7886	41.2909	41.236
49.9872	14.3256	45.2268	46.5932	39.2093	39.3231
48.768	14.3256	43.1825	44.2074	38.2407	33.4701
47.5488	14.3256	29.6867	30.533	29.6275	21.8451
46.3296	14.3256	20.6627	20.1703	20.2934	13.1392
45.1104	14.3256	12.8093	11.9302	13.5245	9.07193
43.8912	14.3256	7.21603	7.21638	8.18227	5.6257
42.672	14.3256	3.92034	3.40912	4.82988	3.12518
41.4528	14.3256	3.01681	2.95659	3.37916	2.83604
40.2336	14.3256	2.59043	2.22046	3.08415	2.28224
39.0144	14.3256	2.47378	2.47388	2.91385	2.69391
37.7952	14.3256	2.10221	1.93184	2.72746	2.21604
36.576	14.3256	1.76129	1.87493	1.93199	1.87513
35.3568	14.3256	1.20671	1.38772	1.74995	1.1465
34.1376	14.3256	1.23352	1.29521	1.78884	1.35703
32.9184	14.3256	1.70414	1.86907	2.08922	1.92424
31.6992	14.3256	1.53403	1.53404	1.47741	1.76149
30.48	14.3256	1.24999	1.30673	1.93202	1.81833
29.2608	14.3256	0.844724	0.784339	1.14654	1.2672
28.0416	14.3256	1.78867	1.35684	1.48044	1.9122
26.8224	14.3256	2.03404	2.2538	2.19921	2.58401
25.6032	14.3256	1.24999	1.42036	1.93202	1.87515
24.384	14.3256	1.19312	1.13633	2.15932	2.04564
23.1648	14.3256	0.844689	0.78437	1.6293	1.8103
21.9456	14.3256	1.17184	1.35689	2.28236	2.59074
20.7264	14.3256	1.48424	1.53924	2.69404	2.74898
19.5072	14.3256	1.02268	1.0227	2.55709	2.55705
18.288	14.3256	1.13627	1.13629	2.55711	2.89801
17.0688	14.3256	0.663662	0.965342	2.41379	3.01719
15.8496	14.3256	0.925105	1.23349	3.0226	4.56467
14.6304	14.3256	1.6491	1.48421	3.62873	5.44301
13.4112	14.3256	1.64759	1.24992	3.80725	6.81885
12.192	14.3256	1.30672	1.59095	5.9666	9.31922
10.9728	14.3256	0.603332	0.724075	6.93966	11.4655
9.7536	14.3256	1.11013	0.925206	10.6717	15.7298
8.5344	14.3256	1.64911	1.59431	13.6903	20.0679
7.3152	14.3256	1.07946	1.19321	18.9227	27.6735
6.096	14.3256	1.30682	1.13645	29.3217	36.5383
4.8768	14.3256	0.422367	0.543082	38.2588	48.9397
3.6576	14.3256	0.986864	0.925251	53.9137	65.9423
2.4384	14.3256	1.64924	1.64936	52.452	32.4387
1.2192	14.3256	0.625003	0.738692	11.0809	3.29584
182.27	9.144	24.067	24.9752	20.8447	19.7066
181.051	9.144	30.1871	29.242	34.0445	28.3117
179.832	9.144	35.7449	37.62	32.4839	30.6629
178.613	9.144	34.5913	34.7666	33.5022	32.3294
177.394	9.144	39.6561	41.9463	36.6056	34.3705
176.784	9.144	40.5847	37.9168	36.4644	34.5303
175.565	9.144	45.8087	40.6942	48.0632	51.2296
174.346	9.144	40.3741	35.5105	36.4128	38.1685
173.126	9.144	33.7732	32.6046	33.561	34.4935
171.907	9.144	26.7588	26.9396	31.8417	32.6831
170.688	9.144	23.0453	19.5828	28.2292	26.6354
169.469	9.144	16.6779	15.7884	33.656	32.5948
168.25	9.144	11.1336	10.7821	24.9206	23.8621
167.03	9.144	12.329	12.7964	22.1015	21.0464
165.811	9.144	10.9084	11.6317	21.1075	20.3813
164.592	9.144	12.7714	13.0552	19.7086	19.4221
163.373	9.144	11.4522	12.2305	21.4724	21.0802
162.154	9.144	12.247	12.4814	21.9881	21.7506
160.934	9.144	14.4909	14.6078	22.3931	22.2732
159.715	9.144	12.837	13.3794	22.2527	22.1291
158.496	9.144	11.2956	10.8983	22.8895	22.5455
157.277	9.144	9.83998	9.33964	23.0302	21.6364
156.058	9.144	11.3095	10.1961	22.8092	22.5128
154.838	9.144	14.1403	13.4392	22.3349	21.6302
153.619	9.144	13.5	11.933	21.4086	20.6217
152.4	9.144	12.6011	13.112	20.9586	20.6708
151.181	9.144	10.4515	10.7851	21.8065	20.7458
149.962	9.144	11.3095	10.0789	22.1057	22.0431
148.742	9.144	14.1988	12.4459	22.2766	21.9218
147.523	9.144	11.3906	9.40175	21.9515	21.5255
146.304	9.144	8.62779	14.1904	21.2427	21.4675
145.085	9.144	7.89422	12.3973	26.1458	20.4693
143.866	9.144	8.55533	13.126	21.2263	21.224
142.646	9.144	10.5176	15.5427	20.5812	20.1696
141.427	9.144	8.61827	13.2589	19.1173	18.8136
140.208	9.144	17.2556	12.2605	18.004	17.321
138.989	9.144	14.3986	11.3966	17.5778	17.1868
137.77	9.144	15.5285	13.3604	14.9513	16.1811
136.55	9.144	18.6395	16.8282	15.7272	15.4335
135.331	9.144	16.2723	15.1272	15.2567	13.5067
134.112	9.144	16.4042	15.3824	15.335	14.9358
132.893	9.144	13.9539	14.0095	14.7967	16.3525
131.674	9.144	15.4699	15.3527	16.0656	16.0053
130.454	9.144	19.7497	20.2756	16.6045	15.6089
129.235	9.144	17.7187	19.4664	16.2821	16.2201
128.016	9.144	26.1104	27.4159	16.1292	15.3339
126.797	9.144	22.9044	23.4603	17.1878	17.1874
125.578	9.144	24.5526	24.2596	17.4133	16.9439
124.358	9.144	28.865	28.2223	16.0775	15.6679
123.139	9.144	26.0959	25.7945	16.1606	14.5926
121.92	9.144	14.9851	20.2072	15.4481	17.2085
120.701	9.144	13.5091	18.1234	17.4663	19.8023
119.482	9.144	17.4623	20.5094	16.886	18.117
118.262	9.144	22.905	24.4243	15.0839	16.5453
117.043	9.144	22.4196	24.6495	14.1108	16.1005
115.824	9.144	21.6262	20.6045	15.6745	18.6262
114.605	9.144	18.5681	19.3464	18.5223	23.8602
113.386	9.144	19.396	19.5718	15.5367	19.522
112.166	9.144	23.4894	23.8399	13.9725	18.0049
110.947	9.144	19.9486	20.7321	12.6026	18.2693
109.728	9.144	10.3306	9.70626	17.0384	16.9222
108.509	9.144	9.50642	9.45083	19.3577	21.3569
107.29	9.144	9.72729	10.1375	20.0522	19.3457
106.07	9.144	12.2706	12.9717	18.7673	17.7707
104.851	9.144	10.8482	10.8482	19.6587	17.8468
103.632	9.144	7.20874	9.59274	13.3461	12.8906
102.413	9.144	6.39321	7.78304	17.8549	16.6852
101.194	9.144	5.50823	6.3286	15.0091	14.3042
99.9744	9.144	5.25881	6.89488	14.5571	13.9712
98.7552	9.144	3.85713	4.39954	15.1352	15.2544
97.536	9.144	3.06513	3.1219	14.9357	14.5371
96.3168	9.144	3.00203	3.00203	14.5726	14.0153
95.0976	9.144	2.92991	2.92991	13.4842	12.8384
93.8784	9.144	2.92156	2.92156	10.8151	10.4636
92.6592	9.144	2.47097	2.41071	8.01955	7.89836
91.44	9.144	2.21371	2.27047	6.53126	6.41666
90.2208	9.144	2.3905	2.3905	3.94932	4.22678
89.0016	9.144	2.46112	2.40252	4.04554	4.57249
87.7824	9.144	2.92156	2.86313	4.09248	4.20874
86.5632	9.144	2.89285	3.01338	3.49748	4.22043
85.344	9.144	3.51923	3.80304	4.54367	4.42914
84.1248	9.144	3.2244	3.39118	4.17199	5.50586
82.9056	9.144	5.03944	5.27383	7.09464	7.67935
81.6864	9.144	7.88821	8.53096	9.06229	7.65747
80.4672	9.144	8.07586	7.17185	10.7341	10.1289
79.248	9.144	8.96836	8.00341	13.2336	12.6627
78.0288	9.144	8.33897	8.28337	13.6843	13.2362
76.8096	9.144	9.78589	9.90309	18.2939	17.0585
75.5904	9.144	14.5494	14.6662	20.0543	19.8741
74.3712	9.144	12.7767	13.741	21.4685	20.6193
73.152	9.144	12.2605	13.0552	20.9017	23.1106
71.9328	9.144	11.2854	12.7308	20.0263	28.0849
70.7136	9.144	13.126	13.5948	24.451	31.0685
69.4944	9.144	15.0168	16.7113	25.4923	24.4918
68.2752	9.144	14.645	17.1763	19.8407	25.985
67.056	9.144	16.0068	14.4175	24.0825	22.9401
65.8368	9.144	13.8983	12.9532	22.5298	21.1887
64.6176	9.144	14.0635	13.2432	23.6303	23.8581
63.3984	9.144	16.0101	15.7764	22.9198	22.8549
62.1792	9.144	13.8616	14.404	23.4592	22.6689
60.96	9.144	13.6228	12.0902	25.4441	22.1465
59.7408	9.144	12.2305	11.7857	28.9253	26.3068
58.5216	9.144	11.8954	11.7782	24.7429	21.5733
57.3024	9.144	12.8549	12.329	25.1401	21.9211
56.0832	9.144	11.2098	10.9084	23.9402	21.4041
54.864	9.144	13.7363	14.8716	22.2072	21.0672
53.6448	9.144	11.6745	13.2312	21.6388	24.7491
52.4256	9.144	11.7196	13.5948	19.2318	14.5969
51.2064	9.144	15.1921	14.6078	18.7677	18.7641
49.9872	9.144	13.8013	13.8616	17.3675	15.3142
48.768	9.144	9.25216	11.7497	14.0288	13.7986
47.5488	9.144	7.39388	8.61693	15.9651	8.8428
46.3296	9.144	6.03561	6.3286	11.7269	9.26216
45.1104	9.144	6.83645	7.71292	9.70557	7.07297
43.8912	9.144	4.70087	5.36382	5.84957	5.42623
42.672	9.144	3.74627	5.10856	5.11177	4.08841
41.4528	9.144	3.27999	3.33559	4.72839	3.33687
40.2336	9.144	2.92991	2.92991	3.3422	2.2862
39.0144	9.144	2.86313	2.92156	2.9234	2.3966
37.7952	9.144	1.98883	2.10937	2.2313	1.86901
36.576	9.144	1.81638	1.70285	1.93115	1.70361
35.3568	9.144	1.66779	1.66779	2.05828	1.66853
34.1376	9.144	1.34776	1.40636	1.81772	1.7001
32.9184	9.144	1.6945	1.6945	1.92948	1.92908
31.6992	9.144	1.20535	1.26562	1.50766	1.74853
30.48	9.144	0.908188	1.07847	1.36318	1.41974
29.2608	9.144	1.11186	1.11186	1.44637	1.61299
28.0416	9.144	1.11336	1.11336	1.58319	1.93468
26.8224	9.144	1.22706	1.46078	1.69562	1.92917
25.6032	9.144	0.904014	1.08482	1.6283	1.74862
24.384	9.144	0.794665	0.681141	1.70386	1.93078
23.1648	9.144	1.05627	1.11186	1.78004	2.05789
21.9456	9.144	1.05477	1.05477	2.63848	2.93125
20.7264	9.144	1.11019	1.22706	2.7479	2.9229
19.5072	9.144	0.904014	0.843747	2.83426	3.07506
18.288	9.144	0.851426	0.851426	2.83986	3.69112
17.0688	9.144	1.00068	1.16745	2.83702	3.94883
15.8496	9.144	0.761776	0.878972	4.92531	6.56585
14.6304	9.144	1.16862	1.16862	5.32055	7.36553
13.4112	9.144	0.964282	1.14508	6.27174	8.98378
12.192	9.144	0.794665	0.851426	7.3837	13.4578
10.9728	9.144	0.778304	1.00068	8.73365	17.0181
9.7536	9.144	0.878972	0.996169	15.4797	31.1863
8.5344	9.144	1.28549	1.28549	19.8207	41.5022
7.3152	9.144	0.904014	1.14508	28.404	57.6985
6.096	9.144	0.96495	0.851426	50.6582	68.3096
4.8768	9.144	0.500338	0.667118	68.4712	88.1477
3.6576	9.144	0.996169	0.93757	100.08	125.446
2.4384	9.144	1.34392	1.40235	109.149	118.25
1.2192	9.144	1.14508	0.964282	84.8413	62.2192
182.27	3.9624	179.541	159.407	110.914	101.247
181.051	3.9624	145.117	139.031	124.099	108.035
179.832	3.9624	127.156	129.347	145.869	125.863
178.613	3.9624	131.927	136.785	150.191	133.507
177.394	3.9624	106.787	113.628	132.76	119.924
176.784	3.9624	106.079	100.729	94.3518	90.2595
175.565	3.9624	92.3114	99.3559	68.5912	72.305
174.346	3.9624	110.805	123.054	101.879	93.8918
173.126	3.9624	116.182	123.206	114.026	104.418
171.907	3.9624	50.6088	54.3621	76.2223	70.8282
170.688	3.9624	27.3827	18.6387	77.6645	50.3935
169.469	3.9624	13.6945	10.4823	45.0305	39.4493
168.25	3.9624	6.74267	6.01222	43.4359	39.2761
167.03	3.9624	5.09212	4.50682	41.2655	40.0932
165.811	3.9624	7.8698	7.14335	43.0436	39.1674
164.592	3.9624	9.20428	9.77955	42.3982	41.5343
163.373	3.9624	10.3132	9.1297	39.0557	37.7023
162.154	3.9624	7.19218	6.06841	42.8169	40.9056
160.934	3.9624	5.4433	4.858	44.8351	40.3858
159.715	3.9624	8.35409	7.99087	40.8633	37.1091
158.496	3.9624	7.76611	7.53601	42.9731	40.1537
157.277	3.9624	8.73521	7.60808	41.4224	39.9565
156.058	3.9624	6.57411	6.34935	48.7165	45.2883
154.838	3.9624	5.20918	4.91653	45.303	43.8976
153.619	3.9624	7.74872	7.3855	36.141	35.8379
152.4	3.9624	7.76612	7.82364	34.4014	33.9408
151.181	3.9624	6.76274	8.67885	33.2505	33.6446
149.962	3.9624	6.06841	6.68648	41.1308	41.4113
148.742	3.9624	4.91653	5.38477	43.5469	44.0147
147.523	3.9624	7.50657	8.23302	43.4054	45.6448
146.304	3.9624	8.22633	7.42095	47.2874	49.6456
145.085	3.9624	9.46784	7.72079	44.2963	45.4231
143.866	3.9624	7.47313	7.24837	51.1886	49.5025
142.646	3.9624	5.91154	5.61889	48.0537	46.6485
141.427	3.9624	8.5357	8.77785	41.8314	37.8961
140.208	3.9624	6.32794	6.38547	29.4539	25.7145
138.989	3.9624	7.43901	6.8191	22.7681	21.0208
137.77	3.9624	6.46173	5.73127	17.6435	17.7557
136.55	3.9624	5.03359	4.858	21.4807	21.8903
135.331	3.9624	7.50657	6.29584	27.3023	26.273
134.112	3.9624	9.31934	12.5408	34.919	31.5247
132.893	3.9624	10.2005	11.2712	27.8965	26.3183
131.674	3.9624	6.91124	7.86645	29.4432	28.0945
130.454	3.9624	5.85301	6.55538	34.2989	32.2501
129.235	3.9624	9.56483	10.8966	36.3224	33.4769
128.016	3.9624	10.6425	9.77955	29.8565	29.1661
126.797	3.9624	11.3276	9.41148	26.9384	30.4887
125.578	3.9624	7.6417	7.69789	35.4554	40.0065
124.358	3.9624	6.61391	6.49685	42.259	40.3858
123.139	3.9624	10.1097	10.6545	37.9568	38.1988
121.92	3.9624	10.2973	7.24837	39.6361	33.0204
120.701	3.9624	11.3839	7.66444	35.899	28.798
119.482	3.9624	7.75407	7.24837	40.9057	31.522
118.262	3.9624	6.32126	5.91154	39.9763	31.1966
117.043	3.9624	9.08053	7.62765	37.4119	25.0623
115.824	3.9624	9.37686	10.7575	25.7721	25.9446
114.605	3.9624	10.9331	10.6513	22.148	25.1349
113.386	3.9624	7.97883	8.03502	31.0164	31.9715
112.166	3.9624	6.49685	6.2042	33.0696	29.031
110.947	3.9624	11.1993	9.80697	27.1206	25.486
109.728	3.9624	8.28386	9.83708	29.914	32.2725
108.509	3.9624	9.18605	9.97504	29.2489	31.8976
107.29	3.9624	6.12459	6.68648	40.0628	37.9275
106.07	3.9624	4.97506	5.32624	40.5029	41.732
104.851	3.9624	7.50657	8.5357	35.959	39.349
103.632	3.9624	8.1688	4.60214	40.3839	35.494
102.413	3.9624	7.49537	4.67756	34.0392	32.0667
101.194	3.9624	4.49512	4.43893	40.1752	39.838
99.9744	3.9624	3.74593	3.1021	42.61	40.2687
98.7552	3.9624	5.38778	3.57168	36.2617	32.0846
97.536	3.9624	6.50052	3.33655	42.4548	35.5515
96.3168	3.9624	6.59367	3.49408	37.1951	30.545
95.0976	3.9624	4.5513	3.42753	30.0611	27.4202
93.8784	3.9624	2.98504	2.57533	17.8517	16.9152
92.6592	3.9624	4.96403	3.02684	10.2308	10.3518
91.44	3.9624	4.19945	4.54462	6.15537	5.86773
90.2208	3.9624	4.28307	3.77586	5.29748	4.84663
89.0016	3.9624	2.86564	2.80945	3.03421	2.86564
87.7824	3.9624	2.5168	2.63386	2.69239	2.45827
86.5632	3.9624	4.11651	4.54027	3.14792	3.08738
85.344	3.9624	4.02687	3.91182	4.83225	5.63762
84.1248	3.9624	4.114	3.71951	6.03011	6.48096
82.9056	3.9624	3.25896	3.20277	7.02362	7.75408
81.6864	3.9624	2.92651	2.92651	10.0672	10.3013
80.4672	3.9624	3.99544	4.23758	14.2867	14.5289
79.248	3.9624	9.14676	5.29246	29.7414	34.1134
78.0288	3.9624	10.4823	5.80469	32.6302	37.2514
76.8096	3.9624	9.1588	6.29316	43.3217	42.0293
75.5904	3.9624	7.78451	5.32624	49.7507	48.0533
74.3712	3.9624	11.1388	8.65677	51.0932	49.0349
73.152	3.9624	8.68654	9.20428	47.2295	58.0445
71.9328	3.9624	10.8204	9.58055	45.0849	57.4833
70.7136	3.9624	8.54072	7.86645	57.3127	66.303
69.4944	3.9624	7.02362	6.96509	60.2276	65.4952
68.2752	3.9624	9.80698	9.50429	52.6671	55.815
67.056	3.9624	17.3156	14.957	55.5709	51.0838
65.8368	3.9624	19.4992	16.2306	50.0443	48.3536
64.6176	3.9624	12.9235	10.1702	55.0652	48.2663
63.3984	3.9624	10.7696	7.9601	53.2624	51.0383
62.1792	3.9624	17.3135	12.5917	49.5192	52.8487
60.96	3.9624	20.1344	14.3817	53.615	51.2564
59.7408	3.9624	19.7247	14.089	50.8896	46.8883
58.5216	3.9624	12.3616	10.9568	60.3469	53.1547
57.3024	3.9624	10.594	8.77952	60.169	51.6236
56.0832	3.9624	17.5557	13.4392	50.3667	42.4969
54.864	3.9624	15.5322	16.1075	40.2687	37.7376
53.6448	3.9624	15.5543	14.7653	35.7298	34.8281
52.4256	3.9624	8.93404	10.0578	42.2541	36.5228
51.2064	3.9624	7.08215	7.84304	39.4493	35.879
49.9872	3.9624	11.5625	11.5625	34.506	31.237
48.768	3.9624	14.4968	8.74407	37.8526	25.7145
47.5488	3.9624	11.6094	8.96063	29.8124	17.6395
46.3296	3.9624	7.69789	5.78746	18.7671	8.82167
45.1104	3.9624	4.97506	3.98005	10.6525	4.91653
43.8912	3.9624	8.95946	6.65906	7.68819	4.66134
42.672	3.9624	3.50913	5.06236	4.37204	3.39408
41.4528	3.9624	3.60679	4.73392	4.22671	3.38137
40.2336	3.9624	2.80945	2.80945	2.80945	2.58469
39.0144	3.9624	1.7559	1.7559	1.63885	1.40472
37.7952	3.9624	3.02684	3.08738	2.72416	2.54255
36.576	3.9624	2.87634	2.87634	2.70376	2.53118
35.3568	3.9624	2.81781	2.81781	2.81781	2.53603
34.1376	3.9624	2.19137	2.13518	2.19137	1.96661
32.9184	3.9624	1.40472	1.7559	1.1706	1.1706
31.6992	3.9624	3.02684	3.02684	2.23987	2.23987
30.48	3.9624	1.7258	2.18602	2.30107	2.07096
29.2608	3.9624	1.97247	2.14153	2.47967	2.42332
28.0416	3.9624	1.68567	1.68567	2.0228	2.13518
26.8224	3.9624	0.643832	1.11207	1.11207	1.34619
25.6032	3.9624	1.75557	2.05825	2.23987	1.87664
24.384	3.9624	1.7258	1.55322	2.76129	2.70376
23.1648	3.9624	1.97247	1.97247	2.81781	2.81781
21.9456	3.9624	1.62948	1.79805	2.69707	2.80945
20.7264	3.9624	0.526771	0.643832	2.10709	2.34121
19.5072	3.9624	1.6345	1.57396	2.84524	3.02685
18.288	3.9624	1.78333	1.66828	3.33655	4.19946
17.0688	3.9624	1.74704	1.8034	4.22671	5.07206
15.8496	3.9624	1.29235	1.57329	4.38274	5.28176
14.6304	3.9624	0.819422	0.585301	4.15564	5.15066
13.4112	3.9624	1.93718	1.87664	5.14564	6.59852
12.192	3.9624	1.78333	1.84086	7.3059	9.72203
10.9728	3.9624	1.69068	1.69068	9.1297	12.0039
9.7536	3.9624	1.34854	1.34854	9.94545	14.7215
8.5344	3.9624	0.702362	0.702362	12.1157	19.9588
7.3152	3.9624	1.75557	1.75557	15.9817	29.7842
6.096	3.9624	1.66828	1.78333	25.4268	33.8833
4.8768	3.9624	1.74704	1.63433	36.5188	46.6066
3.6576	3.9624	1.34854	1.40472	45.4007	59.5603
2.4384	3.9624	0.760892	0.819422	44.4244	35.996
1.2192	3.9624	1.1502	1.1502	9.14107	3.69275
182.27	1.2192	181.755	201.574	345.034	314.603
181.051	1.2192	404.837	347.708	342.948	284.541
179.832	1.2192	390.818	340.948	346.05	324.244
178.613	1.2192	363.454	349.168	391.474	321.887
177.394	1.2192	417.386	352.166	338.692	286.819
176.784	1.2192	336.339	281.103	323.745	312.493
175.565	1.2192	320.479	288.373	319.028	311.364
174.346	1.2192	435.524	445.911	302.923	249.045
173.126	1.2192	339.191	415.429	346.458	325.212
171.907	1.2192	308.011	194.523	240.639	258.162
170.688	1.2192	14.7041	12.0829	274.263	278.035
169.469	1.2192	10.3343	9.92789	27.2872	28.3903
168.25	1.2192	8.38247	8.86842	44.1598	45.071
167.03	1.2192	7.57453	7.88244	41.2597	40.767
165.811	1.2192	7.78092	8.41352	29.4157	30.4911
164.592	1.2192	7.16024	6.77666	39.9567	41.555
163.373	1.2192	7.31529	6.67665	40.5244	41.6275
162.154	1.2192	7.04614	6.37797	27.5771	29.7639
160.934	1.2192	6.40448	5.97341	41.0133	42.6144
159.715	1.2192	6.76877	6.57899	43.396	43.6491
158.496	1.2192	6.52093	5.68984	27.9377	29.1524
157.277	1.2192	6.79277	5.9219	42.2661	45.5173
156.058	1.2192	6.9854	6.19574	45.6784	44.0384
154.838	1.2192	6.09658	5.91183	44.0924	44.9545
153.619	1.2192	6.57899	5.75662	40.8657	35.8049
152.4	1.2192	7.92741	7.47989	18.4121	17.0695
151.181	1.2192	7.89586	7.4314	19.6816	23.8618
149.962	1.2192	7.34985	7.28911	39.1182	42.702
148.742	1.2192	6.77397	6.40448	36.5795	31.0987
147.523	1.2192	7.08507	6.51573	25.6834	27.5179
146.304	1.2192	7.41596	7.09631	46.0301	39.9567
145.085	1.2192	7.60557	7.66363	42.5564	44.0078
143.866	1.2192	7.83579	8.07876	50.2949	46.2859
142.646	1.2192	6.71239	6.89713	40.767	41.8755
141.427	1.2192	7.46462	8.03396	48.4568	42.5737
140.208	1.2192	6.77666	7.2881	36.3766	32.9883
138.989	1.2192	6.90888	7.48946	15.7917	14.1661
137.77	1.2192	7.53208	7.89654	9.29362	8.44322
136.55	1.2192	7.45137	7.38979	9.23724	8.43668
135.331	1.2192	7.02181	8.03396	15.8149	14.9925
134.112	1.2192	8.18313	9.14209	34.6505	35.4176
132.893	1.2192	8.47644	9.34731	37.9698	30.7126
131.674	1.2192	9.35436	9.53659	17.9191	15.0034
130.454	1.2192	8.19035	8.31351	17.0581	17.4892
129.235	1.2192	9.80523	9.80523	36.1845	38.019
128.016	1.2192	9.71747	8.18313	38.8699	15.5991
126.797	1.2192	9.81177	8.76673	18.4043	19.7977
125.578	1.2192	9.29362	8.9899	17.8583	41.062
124.358	1.2192	8.25193	8.12877	36.4563	36.0252
123.139	1.2192	9.86849	9.29915	39.2842	26.9486
121.92	1.2192	9.97319	10.165	24.2937	45.0712
120.701	1.2192	10.044	10.044	43.195	33.2091
119.482	1.2192	9.90104	9.8403	34.5625	28.1846
118.262	1.2192	8.683	8.49826	24.4479	44.0924
117.043	1.2192	10.3113	9.55219	40.1698	30.3013
115.824	1.2192	10.8682	10.2928	36.952	16.1105
114.605	1.2192	10.8568	10.1021	18.114	20.6686
113.386	1.2192	9.71881	9.29362	18.0405	42.0339
112.166	1.2192	8.31351	7.82086	37.8111	33.7467
110.947	1.2192	8.85634	8.66656	39.8535	16.9536
109.728	1.2192	8.9503	9.26996	20.1382	24.1019
108.509	1.2192	9.28925	8.99896	16.3143	42.4983
107.29	1.2192	8.92916	8.32173	32.6795	26.9697
106.07	1.2192	7.75928	7.0203	42.9224	26.5417
104.851	1.2192	9.04611	7.59114	25.9997	38.9046
103.632	1.2192	7.99134	5.8177	28.7049	33.3719
102.413	1.2192	7.48946	5.63161	43.8337	35.4733
101.194	1.2192	6.5602	5.22386	29.3387	23.8718
99.9744	1.2192	5.60392	4.55704	31.1603	34.7936
98.7552	1.2192	5.69336	4.61795	45.7366	36.311
97.536	1.2192	4.85874	4.60301	27.4902	23.2068
96.3168	1.2192	4.87686	4.52851	43.6595	36.7506
95.0976	1.2192	4.25198	4.25198	36.1418	34.8055
93.8784	1.2192	3.81806	4.0028	15.5801	14.718
92.6592	1.2192	4.17513	3.92209	6.95855	6.38921
91.44	1.2192	3.38833	3.26047	3.58012	3.58012
90.2208	1.2192	4.00599	4.06405	2.96095	3.3093
89.0016	1.2192	3.88753	3.76604	3.03713	3.09787
87.7824	1.2192	3.44857	3.38699	3.07908	3.07908
86.5632	1.2192	3.16298	3.35276	2.90994	2.78342
85.344	1.2192	3.64405	4.28336	2.94081	3.00475
84.1248	1.2192	4.00599	4.93492	3.13512	3.25124
82.9056	1.2192	4.55569	5.40609	3.64455	3.88753
81.6864	1.2192	4.43387	4.6802	4.31071	4.80336
80.4672	1.2192	4.30165	4.93424	6.45247	7.59114
79.248	1.2192	6.71273	6.32914	17.7727	19.1153
78.0288	1.2192	7.08305	6.61859	42.3242	44.0078
76.8096	1.2192	7.04614	7.16762	43.9169	38.936
75.5904	1.2192	6.52765	6.65081	28.7586	29.5591
74.3712	1.2192	7.52789	6.95855	44.3449	47.3814
73.152	1.2192	6.84059	7.99134	43.8565	48.9709
71.9328	1.2192	7.54752	8.36033	49.8717	49.0589
70.7136	1.2192	7.95728	8.44322	46.954	51.8742
69.4944	1.2192	7.6977	7.63612	47.8489	48.0336
68.2752	1.2192	8.16048	8.72982	44.4715	43.5858
67.056	1.2192	9.7814	8.75851	40.66	28.3213
65.8368	1.2192	9.92789	8.88285	26.4744	37.6795
64.6176	1.2192	9.90104	8.86842	37.1745	41.9124
63.3984	1.2192	8.683	8.00561	36.3947	27.0959
62.1792	1.2192	9.42567	7.59114	24.5447	37.4496
60.96	1.2192	9.7814	7.86348	36.7602	43.0254
59.7408	1.2192	10.4504	8.01198	36.4023	46.6204
58.5216	1.2192	10.3262	7.83579	38.6323	44.4028
57.3024	1.2192	8.74458	7.51295	36.4563	43.7229
56.0832	1.2192	10.8174	6.95855	37.4496	34.7927
54.864	1.2192	8.56672	7.99134	30.1753	23.974
53.6448	1.2192	8.76673	7.54752	20.4364	38.3762
52.4256	1.2192	8.26099	6.74243	31.4647	28.1238
51.2064	1.2192	7.0203	5.91183	27.7733	21.6151
49.9872	1.2192	8.85634	6.32595	18.9146	35.8682
48.768	1.2192	6.6488	5.75377	26.5952	33.4358
47.5488	1.2192	6.44442	6.38636	26.8808	13.9919
46.3296	1.2192	6.25648	5.89203	10.3262	6.19574
45.1104	1.2192	5.48076	4.61862	5.3576	4.24913
43.8912	1.2192	5.44032	4.55469	3.92209	3.22624
42.672	1.2192	4.41122	4.28336	3.19654	2.81295
41.4528	1.2192	4.06405	4.06405	2.90289	2.72872
40.2336	1.2192	3.46233	3.2801	2.91564	2.36896
39.0144	1.2192	3.07908	3.07908	2.70959	2.52484
37.7952	1.2192	3.16298	3.16298	2.3406	1.96105
36.576	1.2192	2.62116	2.55723	2.17365	1.91792
35.3568	1.2192	2.84483	2.32231	2.03202	2.09008
34.1376	1.2192	2.36896	2.30822	2.0045	1.88302
32.9184	1.2192	2.46326	2.40168	1.97061	1.90903
31.6992	1.2192	2.3406	2.02431	1.51823	1.26519
30.48	1.2192	1.72613	1.72613	1.53434	1.40648
29.2608	1.2192	1.74174	1.74174	1.74174	1.68368
28.0416	1.2192	1.70079	1.64005	1.88302	1.88302
26.8224	1.2192	1.84745	1.84745	1.97061	2.09377
25.6032	1.2192	1.26519	1.26519	1.26519	1.26519
24.384	1.2192	1.27862	1.15075	1.27862	1.34255
23.1648	1.2192	1.21921	1.16116	1.56756	1.74174
21.9456	1.2192	1.33634	1.39708	2.12599	2.4297
20.7264	1.2192	1.47796	1.53954	2.27852	2.52484
19.5072	1.2192	1.13867	1.13867	1.83453	1.89779
18.288	1.2192	1.27862	1.02289	2.17365	2.87688
17.0688	1.2192	1.16116	1.16116	2.78678	2.90289
15.8496	1.2192	1.27559	1.21485	3.03713	3.21936
14.6304	1.2192	1.53954	1.53954	3.07908	3.07908
13.4112	1.2192	0.948893	0.948893	2.53038	2.59364
12.192	1.2192	0.958961	0.8311	3.19654	5.49804
10.9728	1.2192	1.16116	1.04504	4.00599	8.07004
9.7536	1.2192	1.27559	1.21485	5.34535	9.59733
8.5344	1.2192	1.35479	1.29321	6.15816	9.85305
7.3152	1.2192	0.695855	0.759115	6.89529	11.6398
6.096	1.2192	0.958961	0.89503	11.3157	12.1468
4.8768	1.2192	1.16116	1.16116	14.6306	14.3983
3.6576	1.2192	1.21485	1.15411	14.9427	14.9427
2.4384	1.2192	1.35479	1.29321	11.7621	8.62142
1.2192	1.2192	0.759115	0.759115	1.39171	1.70801
