# Supplementary material for: Impact of window design on the lighting environment of GAP-certified naturally illuminated broiler houses
Source: PLoS One. 2025 Jun 4;20(6):e0325420. doi: 10.1371/journal.pone.0325420 (PMC12136287; doi:10.1371/journal.pone.0325420)
Supplement: S2 Dataset — (XLSX) [file pone.0325420.s002.xlsx]

## Sheet: Stacked xy Brood
Measurement Coordinates (meters)		Brooding Light Intensity (lx)
x axis	y axis	1SW Rep 1	1SW Rep 2	2SW Rep 1	2SW Rep 2
90.2	17.1	19.9259	19.2542	11.3661	9.74236
89	17.1	21.4193	19.6596	13.3537	12.1397
87.8	17.1	18.2612	19.7733	13.9042	12.3334
86.6	17.1	23.7299	23.6082	14.3037	13.2689
85.3	17.1	38.6469	44.8216	14.3941	13.7875
84.1	17.1	100.469	105.171	13.9977	14.5016
82.9	17.1	23.1183	19.599	15.3567	15.9637
81.7	17.1	20.9946	18.203	16.5221	17.1621
80.5	17.1	21.7828	18.8622	19.1121	20.5121
79.2	17.1	26.904	23.2653	23.8248	26.9683
78	17.1	58.0985	58.8261	32.9225	32.0266
76.8	17.1	8.07016	6.24982	54.0217	53.6575
75.6	17.1	13.4923	16.4002	49.9736	51.0207
74.4	17.1	119.927	108.245	45.9543	47.2934
73.2	17.1	20.6191	14.4995	63.4776	64.9114
71.9	17.1	166.292	12.2578	65.1731	66.4049
70.7	17.1	63.105	68.6267	70.8959	75.8125
69.5	17.1	108.113	87.8165	73.8841	74.7567
68.3	17.1	9.61366	9.30943	69.1445	72.127
67.1	17.1	101.441	18.3035	62.2091	59.8376
65.8	17.1	129.518	120.115	57.5024	42.7208
64.6	17.1	20.6305	15.4122	43.703	62.9444
63.4	17.1	30.4741	29.4854	60.6198	51.8352
62.2	17.1	156.252	136.356	57.6407	43.9457
61	17.1	36.2212	16.0983	44.9472	63.5879
59.7	17.1	98.398	184.93	57.7823	65.9009
58.5	17.1	83.3107	43.8701	67.861	69.0142
57.3	17.1	37.6273	101.949	66.612	69.8117
56.1	17.1	160.694	160.694	69.7532	67.0142
54.9	17.1	32.6376	30.1567	64.9666	60.9406
53.6	17.1	37.333	27.204	57.1104	39.3614
52.4	17.1	143.078	160.868	42.7318	56.0247
51.2	17.1	27.4499	91.3703	56.1984	48.9264
50	17.1	94.3112	49.1669	52.2236	36.7635
48.8	17.1	65.3855	158.403	38.9358	50.6828
47.5	17.1	8.11588	22.2217	49.4397	43.2807
46.3	17.1	74.7551	65.9597	49.4693	25.4934
45.1	17.1	31.5209	38.385	26.6448	16.813
43.9	17.1	108.853	109.284	19.7817	15.0341
42.7	17.1	89.3676	74.9265	18.2546	14.6699
41.5	17.1	19.1423	17.4637	13.8857	13.6617
40.2	17.1	18.7495	15.8982	14.1428	13.7179
39	17.1	18.7846	14.4815	12.4497	12.3334
37.8	17.1	20.0792	15.3337	12.4168	12.1733
36.6	17.1	18.5792	13.5076	12.4639	12.133
35.4	17.1	14.1608	13.1546	11.758	11.982
34.1	17.1	18.2034	15.4743	12.2004	12.5039
32.9	17.1	17.447	14.4242	11.5189	11.6353
31.7	17.1	16.7326	14.4219	11.9299	12.4168
30.5	17.1	16.6496	15.769	12.7396	13.622
29.3	17.1	18.3587	15.673	13.3258	13.3258
28	17.1	20.5091	17.537	14.3248	14.2642
26.8	17.1	18.0867	16.1685	14.4277	13.9042
25.6	17.1	18.4363	16.3686	15.3384	15.4601
24.4	17.1	20.5088	18.4701	16.6553	17.4274
23.2	17.1	18.7505	18.5275	17.2451	16.4612
21.9	17.1	18.7495	18.2043	18.5738	16.51
20.7	17.1	16.2839	16.5755	16.4058	14.7186
19.5	17.1	18.4363	17.8287	16.0688	15.3993
18.3	17.1	19.737	20.2341	16.4347	16.0486
17.1	17.1	16.5676	15.6724	15.8453	14.7815
15.8	17.1	16.6864	15.7767	16.3886	15.1746
14.6	17.1	16.6328	16.168	15.9985	14.5441
13.4	17.1	18.9231	19.4104	16.1297	14.4254
12.2	17.1	19.4613	20.8401	16.8207	15.2214
11	17.1	17.687	20.8228	16.8532	17.0771
9.8	17.1	18.0213	20.1464	18.331	19.4842
8.5	17.1	16.4583	17.7971	19.0819	20.9435
7.3	17.1	15.2115	17.8899	20.3295	23.4337
6.1	17.1	14.7752	18.0291	21.1224	24.9278
4.9	17.1	13.713	14.4422	22.1163	25.6437
3.7	17.1	14.9268	15.6566	24.0973	26.8287
2.4	17.1	12.8526	12.7377	20.4199	21.758
1.2	17.1	11.439	11.3186	16.9209	18.0165
0	17.1	9.59282	9.75928	14.6699	16.1038
90.2	14.3	66.1824	63.1708	22.3862	21.3631
89	14.3	53.692	48.3222	30.7118	28.539
87.8	14.3	49.705	52.4795	35.4651	32.6272
86.6	14.3	62.6608	59.3072	40.9558	37.7665
85.3	14.3	58.3996	65.2727	37.6134	36.5899
84.1	14.3	62.1472	63.571	40.2281	37.6138
82.9	14.3	58.9992	60.4505	39.0998	38.4354
81.7	14.3	66.2304	69.2559	46.6301	44.7172
80.5	14.3	56.558	58.9248	49.8629	49.8071
79.2	14.3	55.8416	57.6627	63.0695	63.4661
78	14.3	74.1978	77.8335	70.5143	67.9564
76.8	14.3	96.3509	99.0051	76.2099	71.8644
75.6	14.3	99.8489	103.981	75.1278	70.3157
74.4	14.3	88.501	91.414	75.4282	69.8746
73.2	14.3	96.4117	97.4908	81.7648	76.1385
71.9	14.3	109.083	117.997	88.1302	93.0172
70.7	14.3	98.4038	104.674	78.3835	83.0905
69.5	14.3	99.0487	102.806	84.5048	86.3557
68.3	14.3	101.421	109.716	78.3983	78.6185
67.1	14.3	115.9	119.19	83.073	80.346
65.8	14.3	111.816	101.357	87.279	75.4602
64.6	14.3	104.081	105.343	74.764	73.7385
63.4	14.3	112.87	118.6	76.9806	74.1434
62.2	14.3	116.434	117.747	72.4616	74.771
61	14.3	113.236	116.64	78.017	77.3922
59.7	14.3	115.509	104.258	82.558	85.1777
58.5	14.3	116.269	109.57	83.4485	81.7045
57.3	14.3	124.712	106.454	84.7478	89.0717
56.1	14.3	107.418	83.064	82.463	78.9502
54.9	14.3	100.112	82.6679	76.0807	79.4386
53.6	14.3	117.662	109.599	81.3667	79.7179
52.4	14.3	136.776	109.51	74.52	78.0792
51.2	14.3	123.102	96.8328	80.0003	72.4127
50	14.3	109.776	83.284	71.6345	71.1389
48.8	14.3	115.447	94.3155	73.5254	70.5132
47.5	14.3	94.655	91.3599	67.731	67.5599
46.3	14.3	69.5666	69.5064	64.3237	53.5825
45.1	14.3	57.5438	65.4385	51.998	44.9042
43.9	14.3	57.6658	72.0137	45.4115	38.5939
42.7	14.3	68.4629	72.5539	39.7749	38.4108
41.5	14.3	49.1478	47.1587	38.9231	34.4908
40.2	14.3	40.7885	39.4607	34.576	34.3947
39	14.3	46.0124	45.3335	34.4808	34.6656
37.8	14.3	54.5898	51.016	35.2411	39.0893
36.6	14.3	45.7956	41.8747	40.9119	34.093
35.4	14.3	38.9764	39.3163	35.7959	35.0026
34.1	14.3	42.5977	49.1127	35.5998	35.8434
32.9	14.3	52.6725	54.213	36.2675	39.2923
31.7	14.3	46.1227	44.7471	40.0219	35.0214
30.5	14.3	41.3628	41.9866	36.3073	37.5596
29.3	14.3	46.1311	53.978	38.24	37.4464
28	14.3	56.4698	52.374	37.6522	40.6712
26.8	14.3	47.5488	44.9028	43.7318	41.1432
25.6	14.3	44.4143	44.3101	40.5726	39.695
24.4	14.3	50.6192	56.3644	41.9333	43.015
23.2	14.3	58.798	54.1497	52.1619	56.1984
21.9	14.3	44.1607	41.695	52.4968	48.1541
20.7	14.3	40.3935	43.6084	43.7942	42.5623
19.5	14.3	45.8419	54.1519	41.508	39.2555
18.3	14.3	58.4003	52.6724	44.7751	45.2883
17.1	14.3	43.8032	45.7935	47.5032	41.8223
15.8	14.3	36.984	37.2873	41.2739	39.2839
14.6	14.3	45.5151	42.2482	39.292	39.7251
13.4	14.3	57.9383	52.8283	37.99	45.1936
12.2	14.3	51.473	49.8274	43.8666	44.9476
11	14.3	46.7578	49.315	44.2649	46.7662
9.8	14.3	50.499	46.5778	45.3173	47.6116
8.5	14.3	49.2159	53.1636	47.6814	56.5653
7.3	14.3	38.7541	44.1417	54.704	56.9046
6.1	14.3	35.9632	36.4181	56.3113	66.5979
4.9	14.3	35.1658	33.9183	72.6167	73.7585
3.7	14.3	40.9036	41.5098	84.8386	84.0603
2.4	14.3	39.9008	41.9389	103.44	103.077
1.2	14.3	30.5617	30.7838	99.3981	100.835
0	14.3	22.0425	21.9304	69.662	78.9295
90.2	9.1	46.7149	44.3309	20.4367	19.9831
89	9.1	42.1396	42.8067	26.9103	26.2439
87.8	9.1	43.0697	45.2964	32.057	29.9482
86.6	9.1	45.4595	45.4595	35.4136	32.668
85.3	9.1	43.3927	39.2342	34.5978	33.9358
84.1	9.1	36.3843	35.9302	34.8574	36.3319
82.9	9.1	40.9721	41.3613	40.5896	35.8619
81.7	9.1	46.2925	47.2887	42.8423	42.2544
80.5	9.1	41.9536	44.8752	41.0839	39.8549
79.2	9.1	40.4396	44.2364	42.8573	42.0116
78	9.1	45.9203	45.8635	45.4215	41.8403
76.8	9.1	49.4779	47.3653	46.7663	45.2046
75.6	9.1	44.3588	41.6633	50.5837	49.5236
74.4	9.1	38.5062	35.7599	49.5044	48.8565
73.2	9.1	31.2789	30.616	52.5674	50.392
71.9	9.1	36.3843	33.4327	54.1091	49.1662
70.7	9.1	36.6359	34.1342	57.1658	57.6067
69.5	9.1	46.1168	42.7181	57.5596	52.0463
68.3	9.1	57.73	52.0038	48.3362	53.2422
67.1	9.1	58.2185	58.7007	56.8483	53.2276
65.8	9.1	52.7884	57.1591	55.7525	53.7094
64.6	9.1	49.7002	51.0901	51.9912	52.4924
63.4	9.1	54.4377	53.5587	54.5671	52.282
62.2	9.1	58.6649	57.4379	53.3012	52.5422
61	9.1	52.6739	53.6985	54.7956	53.4701
59.7	9.1	49.8368	60.508	55.8674	53.1427
58.5	9.1	53.425	61.5972	55.6625	49.2126
57.3	9.1	57.8364	64.8682	52.3411	52.4589
56.1	9.1	53.6399	58.3728	53.7116	52.0172
54.9	9.1	48.0333	55.0846	53.5912	49.7939
53.6	9.1	54.8319	49.8936	50.2475	49.8505
52.4	9.1	53.9253	51.9796	54.1065	54.5518
51.2	9.1	51.3906	49.6326	52.4006	49.7049
50	9.1	52.4128	47.2124	51.4916	45.5304
48.8	9.1	53.0355	50.0824	47.4432	44.6705
47.5	9.1	56.0239	58.6349	47.5197	47.6903
46.3	9.1	46.865	47.6433	49.0435	41.6484
45.1	9.1	42.5423	43.0696	43.7821	39.1521
43.9	9.1	44.4661	47.6214	42.2547	39.9757
42.7	9.1	47.7922	48.9976	37.193	40.569
41.5	9.1	44.1039	48.8719	41.9577	34.5219
40.2	9.1	39.7491	42.1396	35.7	35.9799
39	9.1	43.7728	44.8862	36.3402	33.4699
37.8	9.1	49.3159	47.8552	34.1326	31.6795
36.6	9.1	44.8994	44.1159	32.9146	29.1183
35.4	9.1	38.4277	39.79	29.9196	25.2102
34.1	9.1	41.0833	41.2501	25.3557	19.5194
32.9	9.1	45.7652	46.234	19.9861	17.1161
31.7	9.1	41.194	40.4928	17.2408	19.2884
30.5	9.1	35.799	36.7632	19.591	24.6573
29.3	9.1	38.8818	41.6064	24.1293	27.4247
28	9.1	42.6955	40.2494	26.2461	28.3616
26.8	9.1	39.1436	36.9754	29.4231	27.9603
25.6	9.1	36.4611	39.4411	28.2873	25.3088
24.4	9.1	40.7409	45.0199	26.1019	20.5578
23.2	9.1	46.0905	45.4662	21.5749	17.3179
21.9	9.1	40.6386	41.7504	17.7943	18.1292
20.7	9.1	38.6748	37.913	21.1593	26.0846
19.5	9.1	40.6097	41.3693	25.1902	30.3941
18.3	9.1	45.6829	45.0199	31.2265	34.1828
17.1	9.1	38.7115	40.0738	33.8369	35.0902
15.8	9.1	37.6365	38.8596	34.4191	33.2556
14.6	9.1	42.7767	43.2454	36.7485	37.5737
13.4	9.1	46.2191	45.0505	36.7607	38.3434
12.2	9.1	40.7409	41.4039	39.2422	39.6691
11	9.1	37.9736	37.6898	39.1178	44.4591
9.8	9.1	41.1389	38.3593	39.8694	46.0463
8.5	9.1	44.0072	42.8353	49.2924	67.7031
7.3	9.1	38.8568	41.0771	55.8146	76.9792
6.1	9.1	37.6673	40.8614	67.2138	99.9566
4.9	9.1	39.1088	40.3576	88.7425	89.8777
3.7	9.1	41.6392	43.9186	108.881	101.095
2.4	9.1	40.7843	41.8391	144.19	145.538
1.2	9.1	35.7599	34.5913	151.962	155.351
0	9.1	26.5177	26.0356	135.458	142.45
90.2	4	68.9171	62.4165	22.8381	20.1344
89	4	57.4269	51.3968	29.6434	26.7128
87.8	4	45.4007	49.0529	39.1637	35.2867
86.6	4	56.0134	58.296	51.6236	47.1168
85.3	4	52.7276	45.1605	47.7636	47.5215
84.1	4	39.9811	39.5209	44.6408	53.2698
82.9	4	46.043	44.5777	42.8871	43.7324
81.7	4	59.5041	60.066	42.0293	41.8608
80.5	4	45.0097	46.3559	40.5614	39.5079
79.2	4	42.739	38.3804	39.6517	39.7728
78	4	52.0042	49.0703	47.6322	42.4548
76.8	4	59.5685	57.9905	49.4244	42.2108
75.6	4	45.2883	55.2337	66.1344	58.6613
74.4	4	40.9126	44.8341	75.4454	70.4118
73.2	4	50.0035	50.3667	81.3011	73.7945
71.9	4	64.1999	62.8192	93.1359	91.8703
70.7	4	58.554	57.0324	88.5919	85.1542
69.5	4	46.5806	44.4454	93.9479	89.5652
68.3	4	52.1504	49.7506	95.9895	92.5362
67.1	4	68.2856	65.8036	84.449	84.1463
65.8	4	69.4923	73.7493	85.0821	76.4531
64.6	4	70.7833	70.5016	77.208	75.0664
63.4	4	63.044	66.2468	79.7883	78.215
62.2	4	64.7929	65.9049	80.4204	82.5861
61	4	60.2947	70.3439	74.0972	80.2114
59.7	4	59.8278	57.4117	77.9488	79.2719
58.5	4	59.4558	58.1596	77.377	74.5592
57.3	4	61.3583	61.1336	87.0367	83.7777
56.1	4	54.433	51.9748	92.2435	87.3855
54.9	4	55.6939	52.7882	88.6866	79.3639
53.6	4	62.7617	50.3935	83.8741	76.2805
52.4	4	71.7414	57.7087	74.841	69.8817
51.2	4	49.5586	62.763	74.1694	63.943
50	4	42.0832	46.6485	66.6073	65.2611
48.8	4	51.0931	45.6448	62.4741	63.6243
47.5	4	66.9612	64.6025	72.8289	61.6112
46.3	4	56.5816	55.9053	67.1202	53.3693
45.1	4	43.8274	45.794	58.4927	56.0204
43.9	4	51.0968	57.7107	63.9735	67.5438
42.7	4	67.1354	66.53	68.6488	59.871
41.5	4	44.4107	42.4547	56.3762	42.5698
40.2	4	39.3366	40.8019	45.6485	39.1675
39	4	48.7158	53.6043	37.4218	36.6914
37.8	4	60.4031	56.5986	35.996	35.879
36.6	4	48.1268	42.0731	38.7436	31.4186
35.4	4	41.4768	42.2246	32.0999	27.2102
34.1	4	44.2959	45.1413	29.8688	20.4009
32.9	4	60.2345	58.0432	17.4186	15.2272
31.7	4	50.6871	51.6821	15.0422	22.3585
30.5	4	46.0686	46.7345	23.6094	30.5711
29.3	4	54.8805	49.2429	30.7768	32.6752
28	4	64.9787	59.2867	32.0103	36.1243
26.8	4	44.9511	52.4805	35.399	32.3648
25.6	4	39.0396	39.9761	33.1281	32.8354
24.4	4	47.4609	42.7996	34.4455	35.293
23.2	4	58.7924	59.4827	36.9897	38.773
21.9	4	49.0862	50.157	39.2239	36.2934
20.7	4	37.1409	37.7028	34.9495	35.7924
19.5	4	45.1267	43.3708	35.996	37.5178
18.3	4	60.2948	59.8104	39.7122	41.3467
17.1	4	46.0214	49.9908	44.1806	41.2467
15.8	4	41.8163	43.3379	41.8163	40.7455
14.6	4	50.1205	46.974	41.2427	43.4341
13.4	4	58.4716	58.7057	42.727	42.4344
12.2	4	44.9184	48.1874	46.4924	43.1023
11	4	42.2822	43.2026	42.2247	46.0214
9.8	4	45.7612	47.5082	44.9159	50.6078
8.5	4	61.8078	56.7508	49.3339	56.5261
7.3	4	46.7071	45.1853	56.7743	56.8328
6.1	4	42.8601	41.5888	55.9966	65.622
4.9	4	42.5698	42.7999	68.2843	66.2133
3.7	4	47.3392	50.3261	76.9262	77.1516
2.4	4	48.3787	49.952	89.9023	87.4862
1.2	4	33.5378	32.7184	94.2921	88.6147
0	1.2	23.5489	22.9435	90.3211	81.7854
90.2	1.2	24.1019	24.6133	10.0371	9.90926
89	1.2	23.9779	24.2101	12.9469	12.4824
87.8	1.2	23.7504	23.9326	15.4894	15.3071
86.6	1.2	22.1078	22.8468	17.1197	16.9965
85.3	1.2	20.8757	20.8757	89.449	48.2038
84.1	1.2	18.2842	19.5628	44.1122	44.0483
82.9	1.2	20.2622	21.4814	16.8948	16.3723
81.7	1.2	21.8673	22.9607	16.3397	15.9146
80.5	1.2	19.4598	20.3835	14.8412	14.5948
79.2	1.2	19.4207	21.1287	15.4986	15.8781
78	1.2	17.4531	20.5857	27.8738	28.1295
76.8	1.2	19.3333	22.7587	49.4072	49.233
75.6	1.2	20.7132	22.8392	38.5108	38.5715
74.4	1.2	17.5508	20.2603	34.2394	33.9314
73.2	1.2	18.7248	21.5082	53.2645	52.1891
71.9	1.2	20.6496	24.0379	52.6789	59.072
70.7	1.2	21.1331	24.4424	52.3101	55.2711
69.5	1.2	21.4421	24.3578	53.1498	64.3264
68.3	1.2	21.3688	23.6473	49.2037	57.7635
67.1	1.2	22.9632	28.7198	46.8753	60.6026
65.8	1.2	24.9969	25.5723	36.0569	44.3679
64.6	1.2	24.9649	26.4163	36.4603	43.6014
63.4	1.2	24.0541	26.6053	47.197	56.4299
62.2	1.2	22.0462	24.571	33.8699	44.893
61	1.2	21.5715	25.5569	35.9947	44.9775
59.7	1.2	20.6496	21.9282	43.9843	62.0767
58.5	1.2	21.1331	22.7006	44.6465	60.3802
57.3	1.2	21.0169	22.7177	46.4073	65.4198
56.1	1.2	19.6445	20.753	45.0777	61.2737
54.9	1.2	20.9389	21.8245	47.3181	60.2863
53.6	1.2	21.0971	23.4626	36.3766	42.45
52.4	1.2	22.062	23.9198	51.5553	46.9688
51.2	1.2	20.4703	21.7458	46.5288	51.5097
50	1.2	18.6592	19.3982	38.858	36.0252
48.8	1.2	18.282	21.698	55.1623	42.1941
47.5	1.2	20.7136	19.6907	53.1904	49.0349
46.3	1.2	20.2622	19.8558	49.9878	29.145
45.1	1.2	20.1665	19.1339	30.3105	20.6525
43.9	1.2	19.1519	17.5508	23.7705	41.937
42.7	1.2	19.1676	17.2066	55.9847	59.2109
41.5	1.2	17.0695	17.3892	51.4003	24.1019
40.2	1.2	16.8948	17.8238	19.5074	14.8048
39	1.2	17.6153	18.7695	15.8538	12.6952
37.8	1.2	17.6123	17.9202	14.2869	11.7621
36.6	1.2	17.6494	17.4596	14.0436	11.0072
35.4	1.2	14.7041	15.4073	12.2747	10.2289
34.1	1.2	15.6756	16.4304	11.3213	9.23119
32.9	1.2	16.279	16.6435	9.29361	7.95728
31.7	1.2	15.0875	15.6417	8.37509	7.88244
30.5	1.2	15.0558	15.8149	9.10937	8.9196
29.3	1.2	14.768	15.727	9.7814	9.39782
28	1.2	15.7337	16.6626	10.7407	10.2182
26.8	1.2	14.2745	15.6108	11.1159	10.5692
25.6	1.2	12.3779	14.5948	10.7768	10.2225
24.4	1.2	13.411	16.1312	11.1337	10.5643
23.2	1.2	14.3205	16.622	11.1879	11.3157
21.9	1.2	14.05	16.5465	12.6566	12.1921
20.7	1.2	12.6952	15.6108	12.27	11.9663
19.5	1.2	13.3632	16.1344	11.5158	11.5158
18.3	1.2	14.9925	18.4085	11.7663	11.3235
17.1	1.2	13.6173	17.581	11.7632	12.2108
15.8	1.2	13.6436	16.1981	12.8308	13.1791
14.6	1.2	14.0315	15.9146	13.3026	13.7278
13.4	1.2	13.4248	15.2106	12.3163	13.6095
12.2	1.2	12.5886	13.8538	12.8417	14.5497
11	1.2	12.019	11.5075	14.4483	14.8319
9.8	1.2	13.8758	13.5275	16.024	16.3723
8.5	1.2	15.0034	15.7323	17.1294	18.1013
7.3	1.2	13.8559	14.4717	16.5039	16.7502
6.1	1.2	13.9171	12.3989	17.5229	16.574
4.9	1.2	12.5944	12.2108	20.1382	18.8596
3.7	1.2	12.1341	12.1341	21.0169	21.3653
2.4	1.2	12.3307	11.1766	21.3814	22.171
1.2	1.2	10.8999	9.91463	19.9524	19.5829
0	1.2	9.23589	8.35026	16.9536	16.1944
